# Supplementary material for: Beneficial Activities of Alisma orientale Extract in a Western Diet-Induced Murine Non-Alcoholic Steatohepatitis and Related Fibrosis Model via Regulation of the Hepatic Adiponectin and Farnesoid X Receptor Pathways
Source: Nutrients. 2022 Feb 7;14(3):695. doi: 10.3390/nu14030695 (PMC8839158; doi:10.3390/nu14030695)
Supplement: Supplementary file 1 [file nutrients-14-00695-s001.zip]

Archive with 1 entries (1 files):
- nutrients-1570806-supplementary.pdf
